# Supplementary material for: Precision oncology: from large language models to multi-agent systems
Source: Front Oncol. 2026 May 4;16:1828507. doi: 10.3389/fonc.2026.1828507 (PMC13180611; doi:10.3389/fonc.2026.1828507)
Supplement: Supplementary Table 1 — Representative studies on LLMs, MLLMs, AI agents, and multi-agent systems in precision oncology. [file Table1.xlsx]

## Sheet: Sheet1
Authors (Year)	Study design	Modality	Validation setting	Comparator	Main endpoint	Key result	Major limitation	Clinical Task	Model Architecture	Sample size	Ref
Liu et al. (2025)	retrospective	clinical text, MRI report	multicenter, internal, external	baseline models; GPT-4o	diagnostic accuracy	sensitivity (49.1%-82.5%) , AUC (0.69-0.85) and C-index.	Text-only design; extraction errors remain	BI-RADS categorization	Qwen-7B-Chat	16927 reports	50
Cozzi et al. (2024)	retrospective	MRI, mammography, ultrasound	benchmark, multicenter	radiologists	agreement	Agreement ranged from 0.42 to 0.52	lack of images or clinical data input; limited to 3 languages; single-time repeatability test	BI-RADS categorization	GPT-3.5, GPT-4, Google Bard	2,400 reports	53
Sorin et al. (2023)	retrospective	clinical text	single-center	tumor board recommendations	agreement	70% agreement; Mean score 4.0/5	Small sample size; Limited tumor types; selection bias	Treatment recommendation	ChatGPT-3.5	10 cases	70
Ferber et al. (2024)	benchmarking	pathology	benchmark	specialized vision classifiers, histopathology foundation models	diagnostic accuracy	Accuracy (10-shot kNN): MHIST (83.3%), PatchCamely on (88.3%)	small test sample size; suboptimal performance on complex classes	Diagnosis	GPT-4V	240 images	64
Oh et al. (2024)	benchmarking	Multimodal: CT, clinical text	multicenter, external	conventional vision-only AI models and existing multimodal segmentation baselines	segmentation performance (Dice, IoU, HD-95), expert rubric score	Dice up to 0.844 (breast), 0.754 (prostate); expert total score up to 4.01/5 (breast), 2.162/4 (prostate)	refined instead of raw clinical text, no dose consideration, limited cancer types	Radiotherapy target delineation	LLaMA-7B-chat with 3D Residual U-Net	2,047 patients	74
Lu et al. (2024)	benchmarking	multimodal: clinical text, pathology report	multicenter, benchmark, expert panel	LLaVA 1.5, LLaVA-Med, GPT-4V	diagnostic accuracy	accuracy 89.5% with context	lack of full WSI support; potential for hallucinations	Diagnostic and Treatment recommendation	UNI-based visual encoder + LLaMA-2-13B LLM with multimodal projector	365 questions	66
Pan et al. (2025)	retrospective	clinical text	single-center, internal, expert panel	neurosurgeons	diagnostic accuracy	Differential diagnosis accuracy 95.0%; main diagnosis accuracy 91.4%	No raw medical images；Single-center small sample；Lack of prospective validation	Diagnosis and treatment recommendation	ChatGPT-4o, DeepSeek-R1, Doubao	338 patients	57
Chang et al. (2024)	Cross-sectional	Clinical text	multicenter, expert panel	gastroenterology practice	agreement	concordance: 85.7%	Cross-sectional design; ChatGPT4 not optimized for gastroenterology	Surveillance interval recommendation following colonoscopy	GPT-4	505 patients	54
Maida et al. (2025)	cross-sectional	clinical text	multicenter, expert panel	human rating	accuracy, completeness, comprehensibility, trustability	Accuracy 4.8/6; completeness 2.1/3	limited to 15 questions, poor reproducibility, physician-formulated questions, single-country patient sample	Screening	GPT-4	15 questions	55
Wiest et al. (2025)	protocol	multimodal: clinical text, pathology report	benchmark, single-center, internal	Keyword search, manual extraction	information extraction, anonymization performance	Overall accuracy 87%; T/N/M-stage accuracy 89%/92%/82%； specificity 99.9%, sensitivity 100%	Susceptible to hallucinations and OCR failures；Limited performance in non-English contexts；Needs human validation for output	Information extraction	LLaMA-3.1-70B	100 reports	87
Zhou et al. (2024)	cross-sectional, benchmarking	clinical text	multicenter, expert panel	oncology physicians	diagnostic accuracy	Accuracy: Claude 2.1 (82.67%), Doctor GPT (80.45%)	physician sample size; close-ended question format	Treatment recommendation	ChatGPT-3.5/4 Turbo, Doctor GPT, Claude 2.1, LLaMA-2-70B, Mixtral-8×7B, Bard	150 questions	68
Ferber et al. (2025)	benchmarking	multimodal (CT, MRI, pathology, clinical text)	expert panel, benchmark	GPT-4	decision-making accuracy	AI agent improved decision accuracy from 30.3% (GPT-4 alone) to 87.2%	Small sample size; single interaction per case; cloud-based GPT-4 raises data privacy concerns	Clinical decision support (tumor progression assessment and treatment recommendation)	GPT-4–powered Al agent	20 patients	91
Mohamed Sobhi Jabal et al. (2025)	retrospective, benchmarking	clinical text	single-center, expert panel, internal	manual annotation	extraction accuracy	accuracy 98.7% (radiology) and 90.0% (pathology); RAG improved pathology extraction by 48%	single-center design; homogeneous reporting structure; focus on discrete categorical data	Information extraction	LLaMA-3, Phi-3	7,294 radiology reports and 2,154 pathology reports	40
Laukamp et al. (2024)	retrospective, benchmarking	clinical text	multicenter, expert panel, internal	expert consensus	agreement, expert score	agreement 91%; median quality score 4/5	small sample size, limited to single disease type, black-box nature	Information summarization	GPT-4	75 patients	82
Rodríguez Almaraz et al. (2024)	benchmarking / cross-sectional	clinical text	single-center, expert panel	expert consensus	agreement / clinical accuracy	preferred over TB (47.8% vs 38.0%); clinically accurate in 76.8%	small sample size; retrospective design	Clinical decision support	Multi-agent system (n = 36), GPT-4	16 cases	14
Hewitt et al. (2024)	retrospective / benchmarking	clinical text	expert panel, benchmark, internal	zero-shot LLM	diagnostic accuracy	accuracy 90% with RAG (vs 22.2% zero-shot)	small sample size; limited to adult-type diffuse gliomas; data privacy concerns	Diagnosis	ChatGPT-4o, Claude-3.5 Sonnet, LLaMA-3-70B	30 patients	60
Ishida et al. (2025)	retrospective / benchmarking	clinical text	single-center, internal	manual registry entries	extraction accuracy	pT accuracy 0.994; pN accuracy 0.993 (Gemini 1.5)	single-center design; limited to gynecologic oncology reports	Information extraction	Gemini 1.5, Qwen-2.5-72B	1,599 patients	84
Rajendran et al. (2025)	retrospective / benchmarking	CT, clinical text	benchmark	baseline models (Swin-UNETR, 3D-UNETR, nnU-Net)	segmentation performance	SC 0.76; HD95 7.82 mm	limited to primary tumor delineation; lack of external validation	Radiotherapy target delineation	Radformer (Swin Transformer and PubMedBERT/ GPT-4)	598 patients	75
Jun Zhang et al. (2025)	retrospective / prospective	clinical text	single-center, internal	radiologists	diagnostic accuracy	accuracy in LR-5 86.2% vs 66.7% (junior); matched senior performance	single-center design; small sample size; zero-shot approach	LI-RADS categorization	DeepSeek-V3	416 reports	49
Gu et al. (2024)	benchmarking	clinical text	internal, expert panel	expert consensus	diagnostic accuracy	categorization accuracy 0.85; feature extraction accuracy 0.86–0.99	sample size; reliance on fictitious development data	Information extraction and LI-RADS classification	GPT-4	212 reports	80
David Hein et al. (2025)	retrospective	clinical text	single-center, internal; external benchmark	regex baseline; Llama 3.3; Qwen2.5	macro F1 for subtype; F1 for metastasis	macro F1 0.99 (six subtypes); F1 0.97 (metastatic RCC)	gold-standard lacked formal inter-reviewer agreement; refinement time-intensive	Information extraction	GPT-4o, LLaMA-3.3, Qwen-2.5	2,297 reports	42
Mao et al. (2025)	retrospective	Longitudinal CT images	multicenter, internal external	radiologists; DL models; Molmo-7B; Claude	AUC; ICC; Likert score	AUC 0.86-0.93; size ICC 0.86-0.95; median Likert 4.17/5	each CT analyzed separately; no multi-nodule experiment; short follow-up	Diagnosis	GPT-4o	647 patients	63
Hu et al. (2024)	retrospective	clinical text	single-center, internal	Multi-turn QA (BERT-based); rule-based system	BERT-based QA; rule-based system accuracy; precision; recall; F1	F1 competitive for location/size; prompt improved spiculation/lobulation	consistency issues; language disparity; prior knowledge degraded complex tasks	Information extraction	ChatGPT	847 reports	79
Huang et al. (2024)	retrospective, benchmarking	clinical text	Internal	Traditional NLP methods	Accuracy, F1, Kappa for extracting pT, pN, stage, histology	Overall accuracy 0.89; osteosarcoma grade 98.6%, margin 100%	Hallucination on blank/poor reports; lacks specialized terminology; misinterprets TNM rules	Information extraction	GPT-3.5-turbo-16k, GPT-4-turbo	Lung cancer: 774 reports; Bone tumors: 229 reports	83
Wang et al. (2025)	retrospective, feasibility	CT images with segmented structures	Single-center, internal	Two input types: g_SImg vs o_SImg	Gamma pass rates and MAE of predicted dose distributions	o_SImg improved out-of-field MAE (4.7±6.1% vs 5.5±7.9%); most OARs pass rate >86% (3%/3mm)	Small dataset; no CT density used; IMRT only; 2D network limitations	Radiotherapy treatment planning	Multi-agent system (n = 4) with tool calling (n = 3), GPT-4	17 patients	95
Schmidl et al. (2024)	retrospective, cross-sectional, benchmarking	clinical text	single-center, interna	three LLMs vs actual MDT decisions	clinical recommendation score, explanation score	Claude 3 & Vertex AI significantly outperformed ChatGPT 4.0 (P<0.01)	regional guideline variations; black-box; cannot replace MDT	Treatment recommendation	Claude 3 Opus, ChatGPT-4.0, Vertex AI	50 cases	69
Bhayana et al. (2025)	retrospective, benchmarking	MRI report text	single-center, internal	LLM-only hybrid model , original radiologist reports	accuracy, weighted kappa for O-RADS MRI score	Hybrid model accuracy 97% vs LLM-only 90%; original radiologist 88%; κ=0.95	single-center; test set 1 selection bias; no external validation; O-RADS 4/5 combined	O-RADS categorization	GPT-4 Turbo, GPT-4o	274 patients	51
Rajesh Bhayana et al. (2024)	Retrospective	CT reports	Single-center, internal	GPT-3.5 vs. GPT-4; AI-generated vs. original reports for surgeons	Accuracy	GPT-4: F1=0.997; Chain-of-thought resectability accuracy 92%	Reliance on original report text; no image review; lack of external validation	Information extraction and resectability classification	GPT-3.5, GPT-4	180 reports	46
Kim et al. (2025)	Retrospective	CT reports	Multicenter internal	GPT-4 Turbo vs. GPT-4o	Accuracy	SR generation: 92.3% (Turbo) vs. 92.2% (o)	Did not test open-source LLMs; no report preprocessing; lack of external validation	Structured reporting and resectability classification	GPT-4 Turbo, GPT-4o	115 reports	81
Lee et al. (2025)	Retrospective	MRI text reports	Single-center, internal	Radiologists (senior/junior), GPT-3.5, GPT-4, Bard, Gemini	Accuracy of PI-RADS classification	Radiologist accuracy: 95%/90%; GPT-4: 83%	Small sample size; low number of PI-RADS 3 cases; zero-shot prompting; low repeatability of LLMs	PI-RADS categorization	GPT-3.5, GPT-4, Bard, Gemini	100 reports	52
Bertolo et al. (2025)	Retrospective	clinical text	Single-center, internal	MDT decisions vs. GPT-4.1	Agreement rate between AI and MDT recommendations	Overall agreement: 62.1% (κ=0.44, p<0.001)	Single LLM model; non-systematic prompt design; lack of imaging/pathology data integration; no external validation	Treatment recommendation	GPT-4.1	103 cases	71
Rundle et al. (2023)	Cross-sectional	clinical text	Benchmark / Internal	no comparator	diagnostic accuracy	Overall accuracy: 66.7%;	Output variability; word embedding biases; no comparison with dermatologists; subjective descriptors	Diagnosis	ChatGPT	39 patients	61
Shifai et al. (2024)	benchmarking	Dermoscopic, images	benchmark	no comparator	Sensitivity, specificity, diagnostic accuracy	Top-1: sensitivity 32%, specificity 40%, accuracy 36%;	small sample size; absence of intermediate lesions	Malignancy classification	ChatGPT-4V	100 images	67
Yao et al. (2025)	retrospective	multimodal (ultrasound images, reports)	multicenter, external	radiologists alone; radiologists with heatmaps	diagnostic accuracy (AUC); biopsy reduction	radiologist AUC improved from 0.805 to 0.908; biopsy rate reduced by >40%	variable performance across subtypes; device diversity	Staging and risk prediction	ThyGPT	1,263 reports	56
Wu et al. (2024)	retrospective	ultrasound images	single-center, internal	ChatGPT 3.5, Bard, human-LLM, CNN	agreement; diagnostic accuracy	ChatGPT 4.0 AUC 0.83; CNN AUC 0.88	limited TI-RADS signs; voting mechanism limitation	Diagnosis	ChatGPT-3.5/4.0, Bard combined with CNN	725 patients	59
Fung et al. (2025)	retrospective, benchmarking	clinical text	internal, expert panel	different LLMs and prompting strategies	F1-score for AJCC/ATA classification	Ensemble F1: AJCC 98.1%, ATA 95.2%	limited advanced-stage cases; ambiguous extrathyroidal extension	Staging and risk stratification	Mistral-7B-Instruct, LLaMA-3.1-8B-Instruct, Gemma-2-9B-Instruct, Qwen-2.5-7B-Instruct	324 patients	62
Lammert et al. (2025)	retrospective	Text (EHR, pathology reports, scientific literature)	single-center, internal, expert panel	traditional single-source analysis	extraction accuracy	accuracy :0.76 (EHR) ,0.97 (literature)	small sample size; underreporting of PD-L1 status; local LLM not fine-tuned on German medical texts	Treatment recommendation	Gemma-2-27B-it, Google Gemini-1.5-Pro	21 patients	73
Steimetz et al. (2024)	cross-sectional	pathology reports	single-center, internal; expert panel	two chatbots (Bard vs GPT-4); original reports	Readability scores (Flesch-Kincaid grade level); accuracy, hallucinations	FKGL 7.45, accuracy 97.44%, hallucinations 0.26%	single institution; non-standardized report structures	Report interpretation and simplification	Bard, GPT-4	1,134 reports	58
Ding et al. (2025)	benchmarking	pathology, clinical text	internal, external, benchmark	PRISM, GigaPath, CHIEF, mean pooling, ABMIL	slide-level classification accuracy, retrieval accuracy, report generation quality	TITAN outperformed PRISM by +8.4% in subtyping, +14.8% in rare cancer retrieval, +161% in report generation	pretraining dataset smaller than some patch encoders; risk of batch effects	Diagnosis, prognosis prediction, and pathology report generation	TITAN (vision Transformer–based multimodal masked encoder)	335,645 WSIsExternal validation on multiple public and institutional cohorts	65
Bhayana et al. (2025)	retrospective	clinical text	single-center, internal; expert review	original requisition histories	Completeness; radiologist preference; extraction performance (F1)	GPT-4 F1=0.983; LLM-generated histories more complete (primary diagnosis 99.5% vs 89%)	single-center; used closed-source GPT-4 model	Information extraction	ChatGPT	207 patients	85
Lammert et al. (2024)	benchmarking	clinical text and molecular/genomic information	benchmark; expert panel	draft LLM vs enhanced LLM; human expert recommendations	Semantic cosine similarity; concordance rate with expert recommendations	Enhanced LLM: cosine similarity 0.76 (vs 0.71, p=0.01); concordance 94.7%;	use of fictional cases; reliance on paywalled/publisher-specific access for some data sources	Treatment recommendation	Gemini Pro with RAG and chain-of-thought reasoning	10 cases	72
Zhu et al. (2025)	retrospective, benchmarking	clinical text	multicenter, external	benchmark, multicenter	AUROC and accuracy for cancer progression prediction	MSK: AUROC 0.97, pancreatic cancer 0.98; UCSF: AUROC 0.88, lung cancer 0.95	hedging language not studied; institutional reporting bias; no imaging data	Cancer progression prediction	Woollie (LLaMA-based LLM series with medical fine-tuning)	4,002 patients	77
Ke et al. (2024)	cross-sectional, benchmarking	clinical text	expert panel	human doctors (≥5 years experience)	diagnostic accuracy	initial accuracy 0%; after multi-agent (Framework 4-C): 76%;OR 3.49 vs humans (p=0.002)	reliance on published cases; exclusion of visual data; inherent LLM biases	Reduction of cognitive bias in clinical decision-making	Multi-agent system (n = 4), GPT-4	16 cases	15
Jinxi Xiang et al. (2025)	benchmarking	pathology, clinical text	benchmark, internal	PLIP, QUILT-1M, BiomedCLIP, CONCH, UNI, GigaPath, Virchow	cross-modal retrieval, classification AUC, c-index	PathVQA accuracy 73.2%; melanoma relapse AUC 0.833	small immunotherapy cohorts; needs external validation	Diagnosis, prognosis prediction, and immunotherapy response assessment	Multimodal Transformer (MUSK)	8602 patients	78
Liu et al. (2026)	retrospective, benchmark	multimodal, clinical text	benchmark, multicenter, expert panel	baseline model, physicians	semantic similarity, expert score	MedQA/MedQA-Cancer/MedMCQA-Cancer 0.86/0.89/0.75; BERTScore 0.62–0.68;	no prospective workflow-embedded validation; richer raw-input latency not benchmarked	Structured MDT decision support	Multi-agent system (n = 5), DeepSeek V3/DeepSeek R1	405 case, 6 public QA benchmarks	92
Zhang et al. (2025)	benchmark, cross-sectional	endoscopy, CT/MRI reports, laboratory results	multicenter, internal, expert panel	baseline model	expert score, safety	Composite expert score 4.6/5	radiology agent uses text reports rather than raw CT/MRI	MDT diagnosis, decision support	Multi-agent system (n = 5), Qwen-3 32B + Intern S1 Mini	2,174 cases; endoscopy training on 1,032 annotated patients	93
Yang et al. (2025)	benchmark	CT, CT reports	benchmark, internal/external	baseline model	reporting quality, diagnostic accuracy	LungDLC 81.9/80.3/83.5; malignancy accuracy 86.7%/81.2%/89.1%	dataset-based evaluation; no prospective clinical validation	Nodule detection, localized CT report generation, malignancy grading	Multi-agent system (n = 3 modules; DAS = 5 agents), Qwen2.5-VL-7B / LLaVA3.2-11B	2634 patients	94
Liu et al. (2026)	retrospective, benchmark	clinical text	single-center, internal	baseline model, MDAgents	decision accuracy, semantic similarity	accuracy 0.841; knowledge-based scaling peaked at accuracy 0.869	lower performance in complex cases	Cancer pain assessment	Multi-agent system (n = 4), Claude 4	516 retrospective EMRs/patients	96
Ghezloo et al. (2025)	benchmark, cross-sectional	pathology images	benchmark, expert panel	baseline model, pathologists	diagnostic accuracy	Accuracy 74% vs best baseline (66%) and vs average pathologist performance (65%)	single benchmark dataset; limited dataset size	diagnosis	Multi-agent system (n = 4), U-Net + LLaMA-7B	238 WSIs	97
Debsarkar & Prasath (2026)	benchmark	pathology, clinical metadata	benchmark, internal	baseline model	diagnostic accuracy	LLaMA-3 patch accuracy 0.748, GPT-4o 0.727	clinical metadata; no patient-level analysis on HMU-GC-HE-30K	classification; nodal status prediction	Multi-expert system (n = 4), GPT-4/GPT-4o/LLaMA-3/Mistral-7B)	1,058 patients	98
